# Supplementary material for: Severity of SARS-CoV-2 Omicron BA.2 infection in unvaccinated hospitalized children: comparison to influenza and parainfluenza infections
Source: Emerg Microbes Infect. 2022 Jul 4;11(1):1742–50. doi: 10.1080/22221751.2022.2093135 (PMC9258055; doi:10.1080/22221751.2022.2093135)
Supplement: Supplemental Material [file TEMI_A_2093135_SM9542.zip]

Archive with 5 entries (5 files):
- V8 Table S1.docx
- V8 Table S2.docx
- V8 Table S3.docx
- V8 Table S4.docx
- V8 Table S5.docx
